# Supplementary material for: OsNAC15 Regulates Tolerance to Zinc Deficiency and Cadmium by Binding to OsZIP7 and OsZIP10 in Rice
Source: Int J Mol Sci. 2022 Oct 4;23(19):11771. doi: 10.3390/ijms231911771 (PMC9569620; doi:10.3390/ijms231911771)
Supplement: Supplementary file 1 [file ijms-23-11771-s001.zip › Table S1.xlsx]

## Sheet: Sheet1
Table S1. Sequence of the primers used in this study.
Primers name	Sequences (5'-3')
Primers for CRISPR/Cas9 target
NAC15-CRISPR-F	CAGGGTGTCGGTGATCAACCAGC
NAC15-CRISPR-R	AACGCTGGTTGATCACCGACACC
Primers of CRISPR/Cas9 targeted DNA amplification
NAC15-PCR-F	TAGTAACAAGTGAGAGATGGATGG
NAC15-PCR-R	GTTCGTCCTCATCCCCGTCG
ProUbi:OsNAC15-GFP-3×Flag
UBI-NAC15-F	GGGGACAAGTTTGTACAAAAAAGCAGGCTTCATGTCGGAGTCGGAGGTGTC
UBI-NAC15-R	GGGGACCACTTTGTACAAGAAAGCTGGGTCGGCCTTCCATATGTAGGAGTA
Primers for transactivation activity assays
BD-NAC15-F	AGGCCGAATTCCCGGGGATCCATGTCGGAGTCGGAGGTG
BD-NAC15-R	CCGCTGCAGGTCGACGGATCCGGCCTTCCATATGTAGG
BD-NAC15-1-171-F	AGGCCGAATTCCCGGGGATCCATGTCGGAGTCGGAGGTG
BD-NAC15-1-171-R	CCGCTGCAGGTCGACGGATCCTTTGTTGAACACCCGGCAAA
BD-NAC15-172-301-F	AGGCCGAATTCCCGGGGATCCGACTTGGCGGCAAAGATTGC
BD-NAC15-172-301-R	CCGCTGCAGGTCGACGGATCCGGCCTTCCATATGTAGG
BD-NAC15-172-271-F	AGGCCGAATTCCCGGGGATCCGACTTGGCGGCAAAGATTGC
BD-NAC15-172-271-R	CCGCTGCAGGTCGACGGATCCGAAGCACGCCGTCGACGCCT
BD-NAC15-172-241-F	AGGCCGAATTCCCGGGGATCCGACTTGGCGGCAAAGATTGC
BD-NAC15-172-241-R	CCGCTGCAGGTCGACGGATCCCGCCGGGAGGGAGAAGTAGC
BD-NAC15-172-201-F	AGGCCGAATTCCCGGGGATCCGACTTGGCGGCAAAGATTGC
BD-NAC15-172-201-R	CCGCTGCAGGTCGACGGATCCGAGGTGGAGGAAGTCGTCGA
Primers for Y1H assays
pGADT7-Rec2-bZIP46-F	ACGCAGAGTGGCCATTATGGAGTTGCCGGCGGAT
pGADT7-Rec2-bZIP46-R	AGGCGGCCGACATGTTTTTTTTACCATGGACCAGTCAGTGTTC
pHIS2-RAB21-F	CTATAGGGCGAATTCGAAAACTCAAATGGACCTGC
pHIS2-RAB21-R	GGATCGATTCGCGAACGCGTGCTGAAAAAAAACTCTCGGA
pGADT7-Rec2-NAC15-F	ACGCAGAGTGGCCATTATGTCGGAGTCGGAGGTG
pGADT7-Rec2-NAC15-R	AGGCGGCCGACATGTTTTTTTCAGGCCTTCCATATGTAGG
pHIS2-3×ZDRE	CTATAGGGCGAATTCATGTCGACACATGTCGACACATGTCGACACACGCGT
pHIS2-ZIP5-F	CTATAGGGCGAATTCACATGCTACACCATTATCCAC
pHIS2-ZIP5-R	GGATCGATTCGCGAACGCGTTTTCGCAGCGGAGGTTCAG
pHIS2-ZIP7-F	CTATAGGGCGAATTCTATGTCTCCATCATCCACCG
pHIS2-ZIP7-R	GGATCGATTCGCGAACGCGTCCCAAGCCAACCAAAAAG
pHIS2-ZIP9-F	CTATAGGGCGAATTCTATCTCTGCAGTCGTGTT
pHIS2-ZIP9-R	GGATCGATTCGCGAACGCGTGTGATGATCGAACAACCAATG
pHIS2-ZIP10-F	CTATAGGGCGAATTCATCTTCAGTCTTCACAGGTTAG
pHIS2-ZIP10-R	GGATCGATTCGCGAACGCGTGATTACAGCACACACGCCA
pHIS2-ZIP7-1-F	CTATAGGGCGAATTCTATGTCTCCATCATCCACCG
pHIS2-ZIP7-1-R	GGATCGATTCGCGAACGCGTCCGTATTATCACCTTTGGCA
pHIS2-ZIP7-2-F	CTATAGGGCGAATTCGTGCCAAAGGTGATAATACGGT
pHIS2-ZIP7-2-R	GGATCGATTCGCGAACGCGTAGTTCCACACCTCTTGACCAGT
pHIS2-ZIP7-3-F	CTATAGGGCGAATTCGTGTGGAACTAATCACGGTCTC
pHIS2-ZIP7-3-R	GGATCGATTCGCGAACGCGTTGTTTTACGGCCCATGGA
pHIS2-ZIP7-4-F	CTATAGGGCGAATTCTGGGCCGTAAAACAGGAG
pHIS2-ZIP7-4-R	GGATCGATTCGCGAACGCGTAGTCCAAGTCGTAGGCTCGT
pHIS2-ZIP7-5-F	CTATAGGGCGAATTCTACGAGCCTACGACTTGGACTT
pHIS2-ZIP7-5-R	GGATCGATTCGCGAACGCGTCCCAAGCCAACCAAAAAGTA
pHIS2-ZIP10-1-F	CTATAGGGCGAATTCATCTTCAGTCTTCACAGGTTAG
pHIS2-ZIP10-1-R	GGATCGATTCGCGAACGCGTACTCCCTCCATCTCATATTCC
pHIS2-ZIP10-2-F	CTATAGGGCGAATTCTGTTTGGGTTGGGAACTGGT
pHIS2-ZIP10-2-R	GGATCGATTCGCGAACGCGTTTGGCTTGGCTCCATTGATA
pHIS2-ZIP10-3-F	CTATAGGGCGAATTCTGGTGCGTGCATTTAAGTT
pHIS2-ZIP10-3-R	GGATCGATTCGCGAACGCGTTCCGTTTCGTAGCAGAGAT
pHIS2-ZIP10-4-F	CTATAGGGCGAATTCGCCATCTCTGCTACGAAACG
pHIS2-ZIP10-4-R	GGATCGATTCGCGAACGCGTTATAGGCTCTCTAGGCCGCCA
pHIS2-ZIP10-5-F	CTATAGGGCGAATTCTATCTATGTCATCCGCAGCC
pHIS2-ZIP10-5-R	GGATCGATTCGCGAACGCGTGATTACAGCACACACGCCAA
Primers for Dual-Luc assays
pGreenII 62-SK-NAC15-F	GGCGGCCGCTCTAGAATGTCGGAGTCGGAGGTG
pGreenII 62-SK-NAC15-R	GGGCCCCCCCTCGAGTCAGGCCTTCCATATGTAGG
pGreenII 0800-LUC-ZIP7-F	AATTGGGTACCTATGTCTCCATCATCCACCG
pGreenII 0800-LUC-ZIP7-R	CTAGTGGATCCCCCAAGCCAACCAAAAAG
pGreenII 0800-LUC-ZIP7-4-F	AATTGGGTACCTGGGCCGTAAAACAGGAG
pGreenII 0800-LUC-ZIP7-4-R	CTAGTGGATCCAGTCCAAGTCGTAGGCTCGT
pGreenII 0800-LUC-ZIP10-F	AATTGGGTACCATCTTCAGTCTTCACAGGTTAG
pGreenII 0800-LUC-ZIP10-R	CTAGTGGATCCTCTGCGGATTACAGCACACA
pGreenII 0800-LUC-ZIP10-3-F	AATTGGGTACCTGGTGCGTGCATTTAAG
pGreenII 0800-LUC-ZIP10-3-R	CTAGTGGATCCTCCGTTTCGTAGCAGAGA
Primers/Probes for EMSA
GST-NAC15-F	GGATCCCCGGAATTCATGTCGGAGTCGGAGGTG
GST-NAC15-R	ATGCGGCCGCTCGAGTCAGGCCTTCCATATGTAGG
EMSA-ZIP7-F-Biotin	bio-TCACCACACTATGTCGACATTTGCTTCCCA
EMSA-ZIP7-R-Biotin	TGGGAAGCAAATGTCGACATAGTGTGGTGA-bio
EMSA-ZIP7-F	TCACCACACTATGTCGACATTTGCTTCCCA
EMSA-ZIP7-R	TGGGAAGCAAATGTCGACATAGTGTGGTGA
EMSA-ZIP10-F-Biotin	bio-TCGCGCCATGGTGTCGACACGGCCATCTCT
EMSA-ZIP10-R-Biotin	AGAGATGGCCGTGTCGACACCATGGCGCGA-bio
EMSA-ZIP10-F	TCGCGCCATGGTGTCGACACGGCCATCTCT
EMSA-ZIP10-R	AGAGATGGCCGTGTCGACACCATGGCGCGA
Primers for qRT-PCR
qPCR-NAC15-F	CCTCGTCGGCATGAAGAAGA
qPCR-NAC15-R	GTCTTTGTTGAACACCCGGC
qPCR-ZIP1-F	CCGTTCTCCTTCATGCTCAC
qPCR-ZIP1-R	ACTGACCTGGTTGTCGCTAA
qPCR-ZIP2-F	CTACTTCATGCGGTGGAACG
qPCR-ZIP2-R	GCGAGGAAGTGCATCATGG
qPCR-ZIP3-F	GAGACGAGAGGGCTGAACAT
qPCR-ZIP3-R	GGTGAGCCACAGACCACTAT
qPCR-ZIP4-F	GTTGTCTCCCAGGTTCTGGA
qPCR-ZIP4-R	AGAACTGGTGGAAGCTGAGG
qPCR-ZIP5-F	TCATCAGTTCTTCGAGGGCAT
qPCR-ZIP5-R	CGTCGTCAGGGAGAAGAAGA
qPCR-ZIP6-F	AAGGTGCTCGAGATTGGGAT
qPCR-ZIP6-R	GAACACCTGGTGGAAGGAGA
qPCR-ZIP7-F	GATGCATTGCTCAGGCACAA
qPCR-ZIP7-R	CGTTGTAGAATGACGCCACA
qPCR-ZIP8-F	CGAGGACGACAAGGAGACAA
qPCR-ZIP8-R	GGTTTCCGGATTCTGTGACG
qPCR-ZIP9-F	TGGCCGCGTTAACATTTCAT
qPCR-ZIP9-R	AAGATGGCCATTGTCACTGC
qPCR-ZIP10-F	CTCACTCGGTCATCATTGGC
qPCR-ZIP10-R	CCCTCGAAGAACTGGTGGAA
qPCR-ZIP11-F	TGTCGCCACATCAAACATCC
qPCR-ZIP11-R	GCGTGAAGGAAGACAGAACC
qPCR-ZIP13-F	AAGTTGCAACCCTCTCTGGT
qPCR-ZIP13-R	AGTGAGGAAGGCCATAACCC
qPCR-ZIP14-F	ATGGTGTTCGGCTACCTCAA
qPCR-ZIP14-R	CTCGACCATCCTCCAACAGA
qPCR-ZIP16-F	CGGCATTTCTTGGAACCACA
qPCR-ZIP16-R	AAGTACGCAGGGAGAGCTAC
qPCR-IRT1-F	CGATGTGCTTCCACCAGATG
qPCR-IRT1-R	AAGAAGAAGACGAGCACCGA
qPCR-IRT2-F	TGGTGCACTCAGTGGTGAT
qPCR-IRT2-R	CTCGAACATCTGGTGGAAGC
Actin-F	CAACACCCCTGCTATGTACG
Actin-R	CATCACCAGAGTCCAACACAA
