# Supplementary material for: OsNAC15 Regulates Tolerance to Zinc Deficiency and Cadmium by Binding to OsZIP7 and OsZIP10 in Rice
Source: Int J Mol Sci. 2022 Oct 4;23(19):11771. doi: 10.3390/ijms231911771 (PMC9569620; doi:10.3390/ijms231911771)
Supplement: Supplementary file 1 [file ijms-23-11771-s001.zip › Table S2.xlsx]

## Sheet: CATGTG motif
Table S2. Potential CATGTG motifs in the promoters of OsZIP7 and OsZIP10.
Genne ID	No. of motifs	Sequence	Motif position (upstream from the start codon)	Mismatch
OsZIP7	5	CATGTC	-385	1
		CATGTC	-540	1
		CATGTC	-615	1
		CATGTG	-1271	0
		CATGTG	-1796	0
OsZIP10	12	GATGTG	-53	1
		CATGTG	-806	0
		CATGTT	-955	1
		CATGTA	-1264	1
		CATGTT	-1318	1
		TATGTG	-1467	1
		TATGTG	-1517	1
		CATGTG	-1723	0
		CATGTG	-2079	0
		CATGTC	-2089	1
		CATGTA	-2122	1
		CATGTT	-2159	1
